# Supplementary material for: Ethanol sensitivity: a central role for CREB transcription regulation in the cerebellum
Source: BMC Genomics. 2006 Dec 5;7:308. doi: 10.1186/1471-2164-7-308 (PMC1698922; doi:10.1186/1471-2164-7-308)
Supplement: Additional File 1 — Table detailing threshold modifications that generated the data for the ROC curves (Figure 2). This was done using the "CREB-regulated" class and the default Weka ML workbench. For each learning scheme, the thresholds are a list of predicted probabilities of the "CREB-regulated" class. The predicted probabilities are calculated by the respective learning schemes, and depend on the numbers of True Positives, False Negatives, False Positives, and True Negatives. As an example, at a threshold of 0.33, the C4.5 scheme classifies an instance as "CREB-regulated" only if the calculated predicted probability of "CREB-regulated" is greater than 0.33. At each threshold, there was a False Positive rate and a corresponding True Positive rate; these then were used to plot the ROC curves. The ranked list of points was classifier-dependent. [file 1471-2164-7-308-S1.xls]

## Sheet: Sheet1
	ROC Curves (Figure 2) Details on threshold modifications
	LEARNING	INSTANCE	THRESHOLD	FALSE POSITIVE	TRUE POSITIVE	LEARNING	INSTANCE	THRESHOLD	FALSE POSITIVE	TRUE POSITIVE
	SCHEME	NUMBER		RATE	RATE	SCHEME	NUMBER		RATE	RATE
	C4.5	0	0	1	1	MULTI-LAYER	0	0	1	1
		1	0.333333	0.26087	0.826087	PERCEPTRON	1	4e-06	1	0.956522
		2	0.956522	0.26087	0.652174		2	1.6e-05	0.956522	0.956522
		3	1	0.173913	0.652174		3	3.2e-05	0.913043	0.956522
	SUPPORT VECTOR	0	0.333333	1	1		4	7.4e-05	0.913043	0.913043
	MACHINE	1	0.666667	0.478261	0.478261		5	0.000237	0.869565	0.913043
	NAÏVE BAYES	0	0	1	1		6	0.000286	0.869565	0.869565
		1	0	1	0.956522		7	0.000909	0.826087	0.869565
		2	0	1	0.913043		8	0.001217	0.826087	0.826087
		3	0	0.956522	0.913043		9	0.001478	0.782609	0.826087
		4	0	0.913043	0.913043		10	0.007554	0.73913	0.826087
		5	0	0.869565	0.913043		11	0.014856	0.695652	0.826087
		6	0	0.826087	0.913043		12	0.018314	0.695652	0.782609
		7	0	0.826087	0.869565		13	0.033061	0.652174	0.782609
		8	0	0.782609	0.869565		14	0.03923	0.652174	0.73913
		9	0	0.73913	0.869565		15	0.048127	0.652174	0.695652
		10	0	0.73913	0.826087		16	0.065044	0.608696	0.695652
		11	0	0.695652	0.826087		17	0.072399	0.565217	0.695652
		12	0	0.652174	0.826087		18	0.122313	0.521739	0.695652
		13	0	0.608696	0.826087		19	0.156249	0.521739	0.652174
		14	0	0.608696	0.782609		20	0.224489	0.478261	0.652174
		15	0	0.565217	0.782609		21	0.287594	0.478261	0.608696
		16	0	0.521739	0.782609		22	0.568676	0.478261	0.565217
		17	0	0.521739	0.73913		23	0.596947	0.478261	0.521739
		18	0	0.478261	0.73913		24	0.686031	0.478261	0.478261
		19	0	0.478261	0.695652		25	0.701713	0.434783	0.478261
		20	0	0.478261	0.652174		26	0.880249	0.391304	0.478261
		21	0	0.434783	0.652174		27	0.925926	0.347826	0.478261
		22	0	0.434783	0.608696		28	0.963459	0.347826	0.434783
		23	0	0.391304	0.608696		29	0.984185	0.347826	0.391304
		24	0	0.347826	0.608696		30	0.986407	0.304348	0.391304
		25	0	0.304348	0.608696		31	0.988741	0.304348	0.347826
		26	0	0.26087	0.608696		32	0.990975	0.26087	0.347826
		27	0	0.217391	0.608696		33	0.996116	0.217391	0.347826
		28	0	0.217391	0.565217		34	0.996323	0.217391	0.304348
		29	0	0.217391	0.521739		35	0.997393	0.217391	0.26087
		30	0	0.217391	0.478261		36	0.997914	0.217391	0.217391
		31	1e-06	0.173913	0.478261		37	0.997923	0.217391	0.173913
		32	1e-06	0.173913	0.434783		38	0.998084	0.173913	0.173913
		33	0.002075	0.173913	0.391304		39	0.99811	0.130435	0.173913
		34	1	0.173913	0.347826		40	0.998122	0.130435	0.130435
		35	1	0.173913	0.304348		41	0.998124	0.086957	0.130435
		36	1	0.173913	0.26087		42	0.9984	0.043478	0.130435
		37	1	0.173913	0.217391		43	0.998846	0.043478	0.086957
		38	1	0.173913	0.173913		44	0.99909	0.043478	0.043478
		39	1	0.173913	0.130435		45	0.999104	0.043478	0
